# Supplementary material for: Quality of Life as a Mediator between Cancer Stage and Long-Term Mortality in Nasopharyngeal Cancer Patients Treated with Intensity-Modulated Radiotherapy
Source: Cancers (Basel). 2021 Oct 10;13(20):5063. doi: 10.3390/cancers13205063 (PMC8533735; doi:10.3390/cancers13205063)
Supplement: Supplementary file 1 [file cancers-13-05063-s001.zip]

Archive with 1 entries (1 files):
- cancers-1346845-supplementary.pdf
